# Supplementary material for: Adiponectin, Leptin, and Resistin Are Dysregulated in Patients Infected by SARS-CoV-2
Source: Int J Mol Sci. 2023 Jan 6;24(2):1131. doi: 10.3390/ijms24021131 (PMC9861572; doi:10.3390/ijms24021131)
Supplement: Supplementary file 1 [file ijms-24-01131-s001.zip]

Archive with 1 entries (1 files):
- ijms-1971237-supplementary.pdf
